# Supplementary material for: Amide proton transfer-weighted (APTw) CEST MRI in clinical routine for single time point diagnosis of pseudoprogression in IDH-wildtype glioblastoma
Source: Neuro Oncol. 2025 Nov 13;28(3):790–801. doi: 10.1093/neuonc/noaf261 (PMC13070506; doi:10.1093/neuonc/noaf261)
Supplement: noaf261_Supplementary_Data [file noaf261_supplementary_data.zip]

Archive with 2 entries (2 files):
- N-O-D-25-00298_supplemental figures_clean.docx
- N-O-D-25-00298_supplemental tables_clean.docx
